# Supplementary material for: Identification and characterization of planarian multinucleated cells in Schmidtea mediterranea using imaging flow cytometry
Source: Front Cell Dev Biol. 2025 Nov 28;13:1611516. doi: 10.3389/fcell.2025.1611516 (PMC12698644; doi:10.3389/fcell.2025.1611516)
Supplement: Supplementary file 1 [file Table2.xlsx]

## Sheet: Percent of Muns in E prime
WT	Total calcein+draq5+ cell pool	Total cells in E'	MuNs count	MuNs % in E'
Rep1	25961	15000	190	1.26667
Rep2	12307	6294	113	1.79536
Rep3	12500	5703	94	1.64826

## Sheet: Cell diameters_MuNs and Mons
Object Number	Cell diameters_multinculeated cells	Population E'		Population D'		Population C'		Population B'
1	14.5	Object Number	Cellular diameter of mononucleated cells	Object Number	Cellular diameter of mononucleated cells	Object Number	Cellular diameter of mononucleated cells	Object Number	Cellular diameter of mononucleated cells
2	12.6	1	12.5	1	10.2	1	5.6	1	7.3
3	13.1	2	7.6	2	9.5	2	7.8	2	6.9
4	9.9	3	6.1	3	6.6	3	5.7	3	6.3
5	11.9	4	6.3	4	10.4	4	6.5	4	7.7
6	10	5	8.4	5	9	5	7.7	5	8
7	16.4	6	9.9	6	8.2	6	6.7	6	6.8
8	17.2	7	6	7	14.3	7	10.9	7	6.5
9	19.8	8	6	8	7.6	8	5.7	8	8
10	16.6	9	7.3	9	11.1	9	7.4	9	7.6
11	11.3	10	6.4	10	13.9	10	10.1	10	6.3
12	15.3	11	9	11	11.1	11	5.7	11	7
13	19	12	9.9	12	8.1	12	6.2	12	9.6
14	25	13	13	13	12.4	13	5.8	13	7.6
15	17.3	14	12	14	8.6	14	5.7	14	6
16	17.4	15	5.8	15	14.2	15	5.9	15	10.5
17	17.9	16	12.3	16	10	16	5.6	16	7.8
18	20.9	17	6.3	17	9.9	17	5.8	17	9.7
19	15.2	18	6.1	18	12.8	18	8	18	16.2
20	15.2	19	7.5	19	9.1	19	5.5	19	8.1
21	19.1	20	9.3	20	11.8	20	7.2	20	5.6
22	14.8	21	8	21	11.6	21	7.6	21	10.7
23	18.6	22	5.7	22	11.1	22	8.4	22	5.4
24	12.1	23	9.6	23	14.2	23	7.1	23	9.2
25	21.9	24	7.3	24	12.1	24	8.5	24	8.6
26	21.7	25	8.3	25	10.6	25	6	25	8.5
27	10.8	26	9.3	26	10	26	7.1	26	9.1
28	16.4	27	5.8	27	12.2	27	7.5	27	6.4
29	14.1	28	7.7	28	10.1	28	7.9	28	10
30	16.3	29	6.1	29	13	29	6.2	29	9.8
31	16.7	30	5.7	30	12.7	30	6.2	30	8.9
32	22	31	8.5	31	8	31	6	31	5.8
33	14.4	32	6.8	32	9.5	32	11	32	12
34	11	33	11.2	33	9	33	5.7	33	5.7
35	19.9	34	10.2	34	11.4	34	5.9	34	6
36	11.3	35	6.1	35	11	35	5.7	35	8.6
37	10.4	36	7.8	36	12	36	6.9	36	7.9
38	17.6	37	7.4	37	13.4	37	7.1	37	8.1
39	15	38	7.8	38	9.2	38	5.9	38	6.1
40	15.7	39	8.8	39	12.6	39	7.4	39	8.3
41	19.7	40	9.6	40	10.8	40	7.9	40	5.8
42	19.2	41	5.9	41	11	41	8.8	41	9.7
43	8.5	42	5.6	42	13.8	42	10.8	42	6
44	14.1	43	6	43	10.4	43	7	43	9.6
45	13.8	44	11.6	44	12.9	44	12.6	44	9.6
46	10.4	45	6.7	45	10.7	45	7.6	45	7.9
47	10	46	7.5	46	12.2	46	10.3	46	8.1
48	20.7	47	5.8	47	11.6	47	7	47	9.3
49	24.2	48	11.8	48	12.3	48	5.3	48	11.1
50	11.2	49	12.7	49	12.4	49	6.5	49	12
51	13.5	50	6.8	50	11.6	50	7.5	50	10.5
52	20.5	51	6.8	51	9.5	51	9.6	51	7
53	14.3	52	11.8	52	12.7	52	7.9	52	11.2
54	12	53	6.1	53	9	53	15.1	53	9.2
55	15.8	54	6	54	10.3	54	11.6	54	10.7
56	9.8	55	7.9	55	13.3	55	11.1	55	9.5
57	12.3	56	7.1	56	12.9	56	11	56	8.8
58	15.8	57	7.8	57	7.7	57	12.9	57	8.3
59	10.4	58	9	58	11.9	58	14.1	58	7.2
60	22	59	13.3	59	11.4	59	11.8	59	10.7
61	24.4	60	5.9	60	9.3	60	10.9	60	8.9
62	18	61	5.6	61	8.9	61	8.5
63	16.6	62	9.2	62	12	62	9.4
64	10.8	63	7.1	63	9	63	14
65	19.3	64	5.9	64	11.1	64	10.9
66	9.9	65	7.2	65	12.6	65	13.9
67	16.6	66	9	66	11.9	66	10.3
68	18.4	67	10.1	67	11.5	67	9.1
69	18.6	68	10.3	68	9.6	68	9
70	12.4	69	8.5			69	12.7
71	18.7	70	8.4
72	16.8	71	11.3
73	12.5	72	12
74	19.4	73	9.6
75	17.6	74	11.5
76	18.1	75	8
77	14.7	76	9.2
78	18.9	77	9
79	14.7	78	11.9
80	13.6
81	13.4
82	14.4
83	17
84	14.9
85	22.7
86	19.3
87	13
88	24.3
89	15.7
90	8.2
91	11.7
92	8.8
93	11.3
94	18.3
95	19
96	11.1
97	11.4
98	13.3
99	11.2
100	13
101	11.4
102	20.1
103	16.2
104	16.6
105	12.9
106	11
107	17.4
108	12.4
109	15.5
110	17.5
111	13
112	17.5
113	14.5
114	16.2
115	15.3
116	16
117	14
118	11.5
119	18.3
120	16.5
121	17.2
122	23.5
123	18.6
124	17.6
125	16.4
126	27.7
127	14.9
128	17.6
129	18.5
130	15.5
131	11.8
132	11
133	15.6
134	20.2
135	15.5
136	17.2
137	17.1
138	14.6
139	18
140	11.1
141	14.4
142	10.5
143	9.9
144	18.9
145	16.1
146	21
147	14.9
148	18.1
149	16.9
150	11.7
151	20.9
152	18.6
153	16.1
154	14
155	14.1
156	14.6
157	18.2
158	12.1
159	14.8
160	17
161	18.2
162	16.1
163	21
164	14
165	16.9
166	20.1
167	14.6
168	18.2
169	11.8
170	15.5

## Sheet: Nuclear diameters_MuNs and Mons
Object Number	Nuclear diameters of Multinucleated cells								Population E'		Population D'		Population C'		Population B'
	Nucleus 1	Nucleus 2	Nucleus 3	Nucleus 4	Nucleus 5	Nucleus 6	Nucleus 7	Nucleus 8	Object Number	Nuclear diameter of mononucleated cells	Object Number	Nuclear diameter of mononucleated cells	Object Number	Nuclear diameter of mononucleated cells	Object Number	Nuclear diameter of mononucleated cells
1	2.8	2.8	3.8	4.2	0	0	0	0	1	3.4	1	2.9	1	3.9	1	3
2	3	4.2	0	0	0	0	0	0	2	3.6	2	4.9	2	3.5	2	2
3	3.5	3.8	5.8	0	0	0	0	0	3	3.1	3	4.5	3	4.6	3	3.1
4	3.7	5.7	0	0	0	0	0	0	4	4.6	4	4.9	4	4.1	4	2.1
5	2.7	3.5	0	0	0	0	0	0	5	4.1	5	4.9	5	4.4	5	1.3
6	3	3.8	0	0	0	0	0	0	6	2.4	6	5.2	6	4.1	6	3.3
7	3	3.1	0	0	0	0	0	0	7	3.1	7	3.4	7	3.3	7	2.3
8	1.7	2.3	4.7	0	0	0	0	0	8	4	8	3.4	8	4.4	8	3.5
9	3.3	3.3	0	0	0	0	0	0	9	3.2	9	4.7	9	2.8	9	2.2
10	4	4.1	4.5	4.9	5.7	0	0	5.7	10	3.3	10	4.8	10	3.9	10	3.1
11	2.8	3.8	4.6	0	0	0	0	0	11	3.4	11	4.1	11	4.3	11	2.6
12	1.1	2.3	4	0	0	0	0	0	12	3.3	12	3.4	12	2.8	12	3.5
13	3.2	3.2	0	0	0	0	0	0	13	4.1	13	4.8	13	3.9	13	3.2
14	3.4	3.9	0	0	0	0	0	0	14	5.6	14	4.7	14	2.8	14	1.1
15	4	4.5	0	0	0	0	0	0	15	3.9	15	4.5	15	3	15	3.6
16	3.9	4.3	0	0	0	0	0	0	16	5.6	16	4.7	16	3.2	16	3.4
17	4.2	4.3	0	0	0	0	0	0	17	3.9	17	4	17	4.8	17	2.9
18	3.6	3.9	0	0	0	0	0	0	18	3.5	18	3.9	18	2.6	18	2.9
19	3.8	4.2	0	0	0	0	0	0	19	2.8	19	3.8	19	3.9	19	4.1
20	3.5	4.1	4.4	0	0	0	0	0	20	3.9	20	5	20	3.8	20	2.2
21	3.7	4	0	0	0	0	0	0	21	4.1	21	2.4	21	4.3	21	3.2
22	3.8	4.5	0	0	0	0	0	0	22	3.5	22	4.7	22	2.6	22	3
23	3.5	3.6	4.8	0	0	0	0	0	23	2.6	23	4.2	23	5	23	3.4
24	2.9	3.1	0	0	0	0	0	0	24	5.9	24	5.1	24	2.6	24	2.9
25	3.5	4.6	0	0	0	0	0	0	25	4.6	25	2.4	25	3	25	3.3
26	4.8	5	0	0	0	0	0	0	26	3.2	26	3.8	26	2.6	26	3.1
27	2.8	4	5.5	0	0	0	0	0	27	3.7	27	2.7	27	2.8	27	3.8
28	3	2	3.1	3.4	4.5	5.7	2.5	3.2	28	2.1	28	2.9	28	5.8	28	3
29	3.2	3.9	0	0	0	0	0	0	29	3.8	29	3.1	29	3.9	29	2.4
30	0	1.7	2.6	2.7	4.2	5.8	0	4.2	30	3.1	30	4	30	4.9	30	3.4
31	4.2	4.7	0	0	0	0	0	0	31	2.7	31	2.7	31	4.3	31	3.2
32	5	5.6	0	0	0	0	0	0	32	2.8	32	3.6	32	4.3	32	3.3
33	3.2	3.3	3.8	0	0	0	0	0	33	2.7	33	5	33	2.6	33	1.6
34	4.5	5.7	0	0	0	0	0	0	34	3.1	34	4.5	34	4.4	34	1.8
35	3.5	4	4.1	4.4	5	0	0	4	35	3.2	35	3.8	35	4	35	2.7
36	3	4.3	0	0	0	0	0	0	36	3	36	3.2	36	2.6	36	2.4
37	2.9	4.5	0	0	0	0	0	0	37	3.9	37	1.7	37	4.4	37	3.3
38	4.1	5	0	0	0	0	0	0	38	5.6	38	3.9	38	4.8	38	3.5
39	3.3	3.5	3.7	4.2	0	0	0	0	39	6.3	39	3.4	39	4.5	39	3.5
40	3.1	1.3	3.2	4	5	0	0	5	40	3.5	40	5.2	40	4.8	40	2.9
41	4	4.8	4.8	0	0	0	0	0	41	3	41	3.2	41	4.3	41	3.7
42	5.2	4.4	5.5	0	0	0	0	0	42	4	42	4.3	42	3.7	42	3.6
43	4.4	5.1	0	0	0	0	0	0	43	4.6	43	3.4	43	3.9	43	2.7
44	3.8	4.8	5.3	0	0	0	0	0	44	5.3	44	4.3	44	3.3	44	3.9
45	2.5	4.1	4.3	0	0	0	0	0	45	2.3	45	3.7	45	4.1	45	3.6
46	2.3	3.7	4.1	0	0	0	0	0	46	4.5	46	3.4	46	3.6	46	4.5
47	2.6	3.4	0	0	0	0	0	0	47	3.2	47	4	47	4.2	47	1.6
48	3.2	5.2	0	0	0	0	0	0	48	4	48	2.9	48	3.2	48	2.8
49	3.1	3.6	3.7	4.6	0	0	0	0	49	3.1	49	3.4	49	4.1	49	4.7
50	5.1	5.3	5.2	0	0	0	0	0	50	2.6	50	3.2	50	3.5	50	4.3
51	2.4	2.6	3.4	3.5	3.5	5.7	0	3.5	51	3.4	51	3.3	51	3.1	51	3.3
52	3	4	4.2	0	0	0	0	0	52	4.1	52	3.6	52	3.6	52	2.9
53	3.1	3.8	0	0	0	0	0	0	53	3.5	53	3.5	53	3.5	53	3.1
54	3.4	3.4	3.9	4.1	4.6	0	0	4.6	54	5.5	54	5.3	54	2.3	54	2.6
55	0	0	2	2.2	4.9	4.5	4	4.9	54	2.7	55	3.4	55	5.2	55	2.9
56	4.3	5	3	0	0	0	0	0	54	4.1	56	4.1	56	3.1	56	2.7
57	3	3.5	3.7	3.7	4.1	5.2	0	4.1	54	4.3			57	5.5
58	3.2	3.4	0	0	0	0	0	0	54	2.8			58	2.6
59	2.6	3.1	3.3	3.5	3.7	4.2	6.1	3.7	54	4.7			59	4.3
60	3.1	4.9	0	0	0	0	0	0	54	2.9			60	3.4
61	3.3	3.6	0	0	0	0	0	0	54	2.9				3
62	3.4	4.3	4.9	0	0	0	0	0	54	3.6
63	2	3.1	3.5	0	0	0	0	0	54	4
64	3.4	3.3	3.4	0	0	0	0	0	54	2.8
65	1.6	1.6	2.7	3.3	4.9	5.4	0	4.9	54	5.3
66	3.6	4.7	5	0	0	0	0	0	55	3.5
67	2.9	3	0	0	0	0	0	0	56	4.8
68	2.6	2.9	2.9	3	0	0	0	0	57	3.9
69	3.5	5	0	0	0	0	0	0	58	3.7
70	4.5	4.8	0	0	0	0	0	0	59	3.8
71	1.6	4.1	4.1	0	0	0	0	0
72	3.2	4.7	0	0	0	0	0	0
73	4.4	4.7	4.8	5.4	0	0	0	0
74	3	4.1	0	0	0	0	0	0
75	2.4	3.8	0	0	0	0	0	0
76	3.2	3.3	0	0	0	0	0	0
77	3.5	4.1	4.2	0	0	0	0	0
78	5.7	5.9	0	0	0	0	0	0
79	3.5	3.9	0	0	0	0	0	0
80	3.1	3.8	0	0	0	0	0	0
81	2.8	3.5	4.5	4.6	4.8	0	0	4.8
82	5.2	5.3	0	0	0	0	0	0
83	2.4	2.6	0	0	0	0	0	0
84	2.2	3.1	4.8	0	0	0	0	0
85	3.2	3.7	0	0	0	0	0	0
86	3.1	4.1	4.7	5.2	0	0	0	0
87	2.2	3.7	0	0	0	0	0	0
88	3.1	3.3	0	0	0	0	0	0
89	3.2	4	0	0	0	0	0	0
90	3	3.2	4.7	0	0	0	0	0
91	1.6	4.3	4.9	0	0	0	0	0
92	4	4.8	0	0	0	0	0	0
93	3.7	3.8	3.8	4.3	5.2	5.4	0	5.2
94	2.8	3.7	0	0	0	0	0	0
95	3.2	3.5	3.6	3.6	0	0	0	0
96	3.3	4.2	4.8	5.3	0	0	0	0
97	3	3.5	0	0	0	0	0	0
98	3.1	4.1	0	0	0	0	0	0
99	3.4	4.6	4.7	0	0	0	0	0
100	2.6	3.1	0	0	0	0	0	0
101	3.3	3.6	0	0	0	0	0	0
102	4.5	4.6	4.9	0	0	0	0	0
103	3	3.6	3.9	0	0	0	0	0
104	3.3	3.5	3.8	0	0	0	0	0
105	5	5	0	0	0	0	0	0
106	1.7	3.9	0	0	0	0	0	0
107	3.3	4.4	0	0	0	0	0	0
108	2.3	4.7	5.1	0	0	0	0	0
109	3.6	4.1	0	0	0	0	0	0
110	5	5.2	5.1	0	0	0	0	0
111	2.6	3.2	4.1	0	0	0	0	0
112	2	3.1	3.1	3.1	0	0	0	0
113	3.2	3.5	3.9	0	0	0	0	0
114	1.6	2.8	3	0	0	0	0	0
115	3.3	5.2	0	0	0	0	0	0
116	2.8	2.3	3.5	4.2	5.1	0	0	5.1
117	4.1	4.7	5.2	0	0	0	0	0
118	3.7	4.6	0	0	0	0	0	0
119	2.9	3.4	0	0	0	0	0	0
120	3.3	4.2	0	0	0	0	0	0
121	4	4.7	0	0	0	0	0	0
122	3.6	4.1	4.3	0	0	0	0	0
123	3.6	4.3	0	0	0	0	0	0
124	3.6	4	4.4	0	0	0	0	0
125	3.1	3.9	0	0	0	0	0	0
126	5.6	4	0	0	0	0	0	0
127	3.8	5	0	0	0	0	0	0
128	3.7	4.5	0	0	0	0	0	0
129	3	3.5	0	0	0	0	0	0
130	3.2	4.1	0	0	0	0	0	0
131	2.8	3.6	0	0	0	0	0	0
132	5.3	5	0	0	0	0	0	0
133	2.9	3.1	0	0	0	0	0	0
134	3.5	4.6	0	0	0	0	0	0
135	3.4	3.7	4.3	0	0	0	0	0
136	3.2	4	5.6	0	0	0	0	0
137	4.8	5.3	0	0	0	0	0	0
138	3.8	5.5	0	0	0	0	0	0
139	2.4	4.5	3.2	0	0	0	0	0
140	4.4	5	0	0	0	0	0	0
141	3.7	4.1	4.9	0	0	0	0	0
142	3.1	4.7	0	0	0	0	0	0
143	2.7	3.1	0	0	0	0	0	0
144	4.2	5.4	4.6	5.9	0	0	0	0
145	2.6	3	3.8	0	0	0	0	0
146	3.7	5.4	0	0	0	0	0	0
147	3	1.7	1.8	3	3.7	4.1	0	3.7
148	3	3.7	0	0	0	0	0	0
149	4.1	4.2	4.3	0	0	0	0	0
150	3.3	4.5	0	0	0	0	0	0
151	4.4	4.6	0	0	0	0	0	0
152	4.5	4.1	4.2	0	0	0	0	0
153	2.6	2.8	3.2	3.8	0	0	0	0
154	1.3	3.4	4.4	0	0	0	0	0
155	3	3.5	4.3	0	0	0	0	0
156	3.1	3.5	0	0	0	0	0	0
157	3.8	4.4	4.7	0	0	0	0	0
158	3.2	3.4	0	0	0	0	0	0
159	4.2	2.9	3.3	4.3	5	0	0	5.1
160	2.9	3.7	0	0	0	0	0	0
161	3.6	4.6	5.2	0	0	0	0	0
162	2.7	3.4	0	0	0	0	0	0
163	4.5	5.1	5.5	0	0	0	0	0
164	4.1	5.3	0	0	0	0	0	0
165	2.6	3.2	0	0	0	0	0	0
166	1.8	3	4	0	0	0	0	0
167	3.2	4.3	0	0	0	0	0	0
168	3	3.4	0	0	0	0	0	0
169	2.7	2.6	2.7	2.7	2.8	5.2	0	2.8
170	1.3	1.5	1.6	2	3.2	4.2	4.3	3.2
